# Supplementary material for: Long-Term Surveillance of Chlamydia psittaci and West Nile Virus in Wild Birds from Central Spain (2013–2022)
Source: Microorganisms. 2025 Dec 25;14(1):48. doi: 10.3390/microorganisms14010048 (PMC12844112; doi:10.3390/microorganisms14010048)
Supplement: Supplementary file 1 [file microorganisms-14-00048-s001.zip]

Archive with 1 entries (1 files):
- microorganisms-4025850-supplementary.xlsx
