# Supplementary material for: Long-Term Surveillance of Chlamydia psittaci and West Nile Virus in Wild Birds from Central Spain (2013–2022)
Source: Microorganisms. 2025 Dec 25;14(1):48. doi: 10.3390/microorganisms14010048 (PMC12844112; doi:10.3390/microorganisms14010048)
Supplement: Supplementary file 1 [file microorganisms-14-00048-s001.zip › microorganisms-4025850-supplementary.xlsx]

## Sheet: Chlamydia_Descrip
Table S1, Distribution of sample type, year, month, age, and sex (n = 464).
Variable	Frequency	Percentage (%)
Sample Type (n=464)
Encephalus	26	5.6
Cloacal Swab	91	19.6
Tracheal Swab	96	20.7
Cloacal and Tracheal Swab Pool	251	54.1
Year (n=464)
2013	88	19
2014	38	8.2
2015	78	16.8
2016	40	8.6
2017	16	3.4
2018	2	0.4
2019	7	1.5
2020	61	13.1
2021	73	15.7
2022	61	13.1
2023	1	0.2
Month (n=464)
January	111	23.9
February	53	11.4
March	46	9.9
April	38	8.2
May	14	3
June	34	7.3
July	34	7.3
August	16	3.4
September	22	4.7
October	49	10.6
November	19	4.1
December	28	6
Age (n=464)
Adult	186	83.4
Chick	10	4.5
Young	27	12.1
Sex (n=464)
Female	54	46.2
Male	63	53.8

## Sheet: Chlamydia_Esp
Ciconiformes	Table S2. Distribution of bird species by order, number of samples, and percentage (n = 464).
	Order	Common name / Species	Scientific name	Number of samples	Percentage (%)
	Ciconiiformes			108	23.3
		White Stork	Ciconia ciconia	83	17.9
Accipitriformes		Little Egret	Egretta garzetta	24	5.2
		Little Bittern	Ixobrychus minutus	1	0.2
	Accipitriformes			94	20.3
		Black Kite	Milvus migrans	27	5.8
		Common Buzzard	Buteo buteo	18	3.9
		Griffon Vulture	Gyps fulvus	12	2.6
		Red Kite	Milvus milvus	12	2.6
		Booted Eagle	Hieraaetus pennatus	10	2.2
		Spanish Imperial Eagle	Aquila adalberti	4	0.9
		Black Vulture	Aegypius monachus	4	0.9
		Golden Eagle	Aquila chrysaetos	2	0.4
		Western Marsh Harrier	Circus aeruginosus	2	0.4
Psittaciformes		Eurasian Sparrowhawk	Accipiter nisus	2	0.4
		Northern Goshawk	Accipiter gentilis	1	0.2
	Psittaciformes			87	18.8
		Monk Parakeet (Argentine Parrot)	Myiopsitta monachus	79	17
		Cockatiel	Nymphicus hollandicus	2	0.4
		Peach-faced Lovebird	Agapornis roseicollis	2	0.4
		Burrowing Parrot	Cyanoliseus patagonus	1	0.2
		Blue-fronted Amazon	Amazona aestiva	1	0.2
Charadriiformes		Lovebird (Agapornis spp.)	Agapornis spp.	1	0.2
		Grey Parrot	Psittacus erithacus	1	0.2
	Charadriiformes			61	13.1
		Mediterranean Gull	Larus melanocephalus	51	11
Anseriformes		Black-headed Gull	Larus ridibundus	9	1.9
		Common Snipe	Gallinago gallinago	1	0.2
	Anseriformes			25	5.4
		Mallard	Anas platyrhynchos	19	4.1
		Mute Swan	Cygnus olor	1	0.2
Falconiformes		Egyptian Goose	Alopochen aegyptiaca	4	0.9
		Domestic Goose	Anser anser	1	0.2
	Falconiformes			17	3.7
		Lesser Kestrel	Falco naumanni	11	2.4
Passeriformes		Peregrine Falcon	Falco peregrinus	4	0.9
		Common Kestrel	Falco tinnunculus	2	0.4
	Passeriformes			14	3
		House Sparrow	Passer domesticus	4	0.9
		Eurasian Magpie	Pica pica	4	0.9
		Song Thrush	Turdus philomelos	2	0.4
		European Robin	Erithacus rubecula	2	0.4
Strigiformes		Common Raven	Corvus corax	1	0.2
		Great Grey Shrike	Lanius excubitor	1	0.2
	Strigiformes			25	5.4
Suliformes		Eurasian Eagle-Owl	Bubo bubo	23	5
		Little Owl	Athene noctua	2	0.4
Gruiformes	Suliformes			11	2.4
		Great Cormorant	Phalacrocorax carbo	11	2.4
	Gruiformes			8	1.7
		Great Bustard	Otis tarda	6	1.3
Pelecaniformes		Common Crane	Grus grus	1	0.2
		Common Coot	Fulica atra	1	0.2
	Pelecaniformes			9	1.9
		Grey Heron	Ardea cinerea	6	1.3
Columbiformes		Common Spoonbill	Platalea leucorodia	2	0.4
		Black-crowned Night Heron	Nycticorax nycticorax	1	0.2
	Columbiformes			3	0.6
Apodiformes		Rock Pigeon	Columba livia	2	0.4
		Wood Pigeon	Columba palumbus	1	0.2
Podicipediformes	Apodiformes			1	0.2
		Common Swift	Apus apus	1	0.2
	Podicipediformes			1	0.2
		Great Crested Grebe	Podiceps cristatus	1	0.2
	TOTAL			464	100

## Sheet: WestNile_descrip
Table S3. Distribution of samples by type, year, month, age, and sex (n = 560).
Variable	Frequency	Percentage (%)
Sample type (n=560)
Pooled cloacal/tracheal swab	251	44.8
Tracheal swab	109	19.5
Cloacal swab	104	18.6
Encephalus	96	17.1
Year (n=560)
2013	130	23.2
2014	55	9.8
2015	115	20.5
2016	40	7.1
2017	16	2.9
2018	2	0.4
2019	7	1.3
2020	61	10.9
2021	73	13
2022	61	10.9
Month (n=560)
January	118	21.1
February	74	13.2
March	64	11.4
April	51	9.1
May	17	3
June	53	9.5
July	37	6.6
August	16	2.9
September	26	4.6
October	54	9.6
November	20	3.6
December	30	5.4
Age (n=297)
Adult	239	80.5
Chick	10	3.4
Young	48	16.2
Sex (n=171)
Female	78	45.6
Male	93	54.4

## Sheet: West nile
Table S4. Distribution of bird species by order, number of samples, and percentage (n = 560).
Order	Common name	Scientific name	Number of samples	Percentage (%)
Ciconiiformes			125	22.3
	White Stork	Ciconia ciconia	100	17.9
	Cattle Egret	Bubulcus ibis	24	4.3
	Little Bittern	Ixobrychus minutus	1	0.2
Psittaciformes			110	19.6
	Monk Parakeet (Argentine Parrot)	Myiopsitta monachus	102	18.2
	Peach-faced Lovebird	Agapornis roseicollis	2	0.4
	Lovebird (Agapornis spp.)	Agapornis spp.	1	0.2
	Blue-fronted Amazon	Amazona aestiva	1	0.2
	Burrowing Parrot	Cyanoliseus patagonus	1	0.2
	Grey Parrot	Psittacus erithacus	1	0.2
	Cockatiel	Nymphicus hollandicus	2	0.4
Accipitriformes			118	21.1
	Black Kite	Milvus migrans	29	5.2
	Common Buzzard	Buteo buteo	26	4.6
	Griffon Vulture	Gyps fulvus	18	3.2
	Red Kite	Milvus milvus	13	2.3
	Booted Eagle	Hieraaetus pennatus	12	2.1
	Spanish Imperial Eagle	Aquila adalberti	6	1.1
	Golden Eagle	Aquila chrysaetos	3	0.5
	Western Marsh Harrier	Circus aeruginosus	2	0.4
	Eurasian Sparrowhawk	Accipiter nisus	2	0.4
	Northern Goshawk	Accipiter gentilis	1	0.2
	Black Vulture	Aegypius monachus	6	1.1
Charadriiformes			64	11.4
	Lesser Black-backed Gull	Larus fuscus	53	9.5
	Black-headed Gull	Larus ridibundus	10	1.8
	Common Snipe	Gallinago gallinago	1	0.2
Strigiformes			35	6.3
	Eurasian Eagle-Owl	Bubo bubo	32	5.7
	Little Owl	Athene noctua	3	0.5
Falconiformes			25	4.5
	Lesser Kestrel	Falco naumanni	16	2.9
	Peregrine Falcon	Falco peregrinus	6	1.1
	Common Kestrel	Falco tinnunculus	3	0.5
Anseriformes			25	4.5
	Mallard	Anas platyrhynchos	19	3.4
	Egyptian Goose	Alopochen aegyptiaca	4	0.7
	Domestic Goose	Anser anser	1	0.2
	Mute Swan	Cygnus olor	1	0.2
Passeriformes			19	3.4
	Eurasian Magpie	Pica pica	9	1.6
	House Sparrow	Passer domesticus	4	0.7
	European Robin	Erithacus rubecula	2	0.4
	Song Thrush	Turdus philomelos	2	0.4
	Raven	Corvus corax	1	0.2
	Great Grey Shrike	Lanius excubitor	1	0.2
Suliformes			13	2.3
	Great Cormorant	Phalacrocorax carbo	13	2.3
Gruiformes			11	2
	Great Bustard	Otis tarda	9	1.6
	Common Coot	Fulica atra	1	0.2
	Crane	Grus grus	1	0.2
Pelecaniformes			9	1.6
	Grey Heron	Ardea cinerea	6	1.1
	Common Spoonbill	Platalea leucorodia	2	0.4
	Black-crowned Night Heron	Nycticorax nycticorax	1	0.2
Columbiformes			4	0.7
	Rock Pigeon	Columba livia	3	0.5
	Wood Pigeon	Columba palumbus	1	0.2
Apodiformes			1	0.2
	Common Swift	Apus apus	1	0.2
Podicipediformes			1	0.2
	Great Crested Grebe	Podiceps cristatus	1	0.2
TOTAL			560	100
